# Supplementary material for: Host Range, Morphology and Sequence Analysis of Ten Temperate Phages Isolated from Pathogenic Yersinia enterocolitica Strains
Source: Int J Mol Sci. 2022 Jun 17;23(12):6779. doi: 10.3390/ijms23126779 (PMC9224151; doi:10.3390/ijms23126779)
Supplement: Supplementary file 1 [file ijms-23-06779-s001.zip]

Archive with 1 entries (1 files):
- ijms-1757941-supplementary.pdf
